# Supplementary material for: Biologically transparent illumination is a safe, fast, and simple technique for detecting the correct position of the nasogastric tube in surgical patients under general anesthesia
Source: PLoS One. 2021 Apr 29;16(4):e0250258. doi: 10.1371/journal.pone.0250258 (PMC8084215; doi:10.1371/journal.pone.0250258)
Supplement: S1 File — (XLSX) [file pone.0250258.s001.xlsx]

## Sheet: Sheet1
Age	consent	sex	Hight	weight	BMI	NG Size	route	lrngth	thickness	BT	sound	G.fluid	X-P	＊BT： 1 Positive 2 Positive with finger pressure 3 negative
74	obtained	Male	172	91.8	31.0303	16	nasal	55	24	2	1	1	1	＊sound： １ Positive ２ negative
91	obtained	Female	143.6	37.5	18.1854	16	oral	45	12	1	1	1	1	＊G. fluid： １ Positive ２ negative
75	obtained	Female	155	47	19.5	16	nasal	52	20	2	1	2	1	＊X-P： １ Positive ２ negative
55	obtained	Male	174	79	26.3	16	nasal	56	21	3	1	1	1
55	obtained	Male	174	81	27	16	nasal	62	26	1	1	1	1
77	obtained	Male	160	48	19	16	nasal	52	21	3	2	2	1
74	obtained	Male	158	59	24	16	nasal	55	16	1	1	1	1
52	obtained	Male	169	79.5	27.8352	16	nasal	55	28	3	2	2	2
72	obtained	Male	163	68.8	25.8948	16	nasal	60	15	1	1	1	1
52	obtained	Male	175	83	27	16	nasal	60	24	3	1	1	1
80	obtained	Male	162	45	17.2	18	nasal	52	12	3	1	1	2
88	obtained	Male	165	75	27.5	16	nasal	56	20	1	1	1	1
37	obtained	Female	154	68.8	29	16	nasal	55	29	1	1	1	1
52	obtained	Male	165	76	28	16	nasal	58	20	1	1	1	1
51	obtained	Female	151	58	25	14	nasal	50	27	1	1	1	1
78	obtained	Female	148	43.8	20	16	nasal	55	13	1	1	2	1
81	obtained	Male	158	51	20	18	nasal	53	16	3	1	1	1
55	obtained	Female	160	57	22	16	nasal	50	27	3	1	2	1
69	obtained	Female	156.6	53.5	21.8	16	nasal	55	28	3	1	1	1
49	obtained	Female	164	56	21	16	nasal	55	25	1	1	2	1
78	obtained	Male	160	64	25	14	nasal	55	28	1	1	1	1
53	obtained	Female	144	44	21	13	nasal	55	14	1	1	1	1
80	obtained	Male	152	68.5	29.6	16	nasal	55	13	3	1	1	1
57	obtained	Male	171	48.4	16.6	16	nasal	55	9	1	1	1	1
75	obtained	Male	165	78.8	28.9	16	nasal	54	12	2	1	2	1
41	obtained	Male	170	84	29	14	nasal	55	33	1	1	1	1
35	obtained	Female	163	97	37	14	nasal	55	48	1	1	1	1
64	obtained	Male	166	65	24	14	nasal	57	21	1	1	1	1
81	obtained	Male	162	60	23	14	nasal	55	13	1	1	1	1
45	obtained	Male	169.6	89.8	31.2	16	nasal	55	23	3	1	1	1
65	obtained	Male	171	84	28.7	14	nasal	54	22	2	1	1	1
60	obtained	Male	157	58	24	16	oral	52	22	1	1	1	1
77	obtained	Male	163	56	21	14	nasal	55	12	1	1	1	1
81	obtained	Female	145	57	27	18	nasal	50	29	3	1	1	1
20	obtained	Male	171	72	25	14	oral	53	27	3	2	2	2
65	obtained	Male	160	54	21	14	nasal	55	12	3	1	1	1
63	obtained	Male	162	65	25	14	nasal	53	28	3	2	2	2
81	obtained	Female	145	51	24	16	nasal	50	21	3	1	1	1
84	obtained	Male	160	55	22	14	nasal	53	22	1	1	1	1
71	obtained	Male	160	74	29	18	nasal	55	15	3	1	1	1
60	obtained	Male	174.5	74.2	24.4	18	nasal	58	15	1	1	1	1
69	obtained	Female	141.2	56	28.1	14	nasal	53	17	3	1	1	2
81	obtained	Male	163	41.9	15.8	16	oral	60	8	1	1	1	1
51	obtained	Male	159.6	60.5	23.8	14	nasal	55	18	1	1	1	1
71	obtained	Male	160	60	23.5	14	nasal	55	22	1	1	1	1
41	obtained	Female	166	74.2	26.9	14	nasal	53	30	3	2	2	2
69	obtained	Male	175	62	20	18	nasal	56	20	3	1	1	1
75	obtained	Male	162	64	24	18	nasal	55	19	1	1	2	1
65	obtained	Male	177	75	24	16	nasal	55	29	1	1	1	1
69	obtained	Male	165.3	87.4	32	16	nasal	68	20	1	1	1	1
67	obtained	Male	161	55.2	21.3	16	nasal	58	15	1	1	1	1
52	obtained	Female	156.4	57.8	23.6	14	nasal	60	25	1	1	1	1
88	obtained	Female	142.5	50.5	24.9	16	nasal	55	14	1	1	1	1
72	obtained	Male	166	64	23	18	nasal	55	20	1	1	1	1
72	obtained	Male	169	75	26	16	nasal	55	18	3	1	1	1
66	obtained	Female	152.7	46	19.7	16	nasal	55	18	1	1	1	1
75	obtained	Male	165	61	22	14	nasal	55	28	1	1	1	1
96	obtained	Female	141	36.8	18.5	14	nasal	55	7	1	1	1	1
90	obtained	Female	140	42	21	14	nasal	50	18	2	1	2	1
27	obtained	Female	148	47	21	14	nasal	53	20	1	1	1	1
41	obtained	Female	174	72.1	23.8	14	nasal	54	31	1	1	1	1
59	obtained	Male	178	88	28	16	nasal	55	30	3	1	1	2
55	obtained	Male	175	84.1	27.5	14	nasal	55	22	3	1	2	1
58	obtained	Male	164	57	21	16	nasal	58	15	1	1	1	1
73	obtained	Male	168	62	22	16	nasal	55	24	1	2	2	1
70	obtained	Male	161	55	21	16	oral	57	23	1	1	1	1
75	obtained	Male	160	71	28	14	nasal	56	26	3	2	2	2
66	obtained	Male	172	68.3	23.1	14	nasal	55	10	2	1	2	1
65	obtained	Female	161	67	26	14	nasal	54	38	2	1	1	1
73	obtained	Male	166	71	26	14	nasal	56	22	1	1	1	1
54	obtained	Female	154	55	23	16	oral	53	21	1	1	1	1
80	obtained	Female	148	30	14	18	nasal	55	12	1	1	1	1
74	obtained	Male	162	63	24	14	nasal	55	20	1	1	1	1
45	obtained	Female	162	80	30	16	nasal	55	32	1	1	1	1
36	obtained	Female	159	66	26	14	nasal	55	32	3	2	1	2
70	obtained	Male	168	49	18	18	nasal	57	20	1	1	1	1
64	obtained	Female	162	41	16	14	nasal	63	16	1	1	1	1
81	obtained	Female	145	43	20	16	oral	50	17	1	1	1	1
67	obtained	Male	155	52	22	16	oral	50	19	1	1	1	1
79	obtained	Male	168	64	24	14	nasal	60	19	1	1	1	1
27	obtained	Female	152	46	19	14	nasal	55	19	1	1	1	1
65	obtained	Male	167	56	20	14	nasal	56	13	1	1	1	1
57	obtained	Female	153	50	21.5	14	nasal	53	8	1	1	1	1
56	obtained	Female	157	48.5	19.7	16	nasal	55	15	3	1	1	1
80	obtained	Male	156	43	18	16	nasal	55	20	1	1	1	1
31	obtained	Male	174	52	17	16	nasal	55	9	3	1	1	1
41	obtained	Male	180	80	25	14	nasal	60	25	3	1	1	1
55	obtained	Male	169	74	26	16	nasal	55	19	3	1	1	1
47	obtained	Male	179	83	26	16	nasal	55	24	3	1	1	1
79	obtained	Female	156	55	23	16	nasal	53	35	1	1	1	1
50	obtained	Female	155	47	19	18	oral	53	20	1	1	1	1
70	obtained	Female	146	55	26	16	oral	55	35	1	1	1	1
56	obtained	Female	163	52	19	18	oral	58	18	1	1	1	1
90	obtained	Female	150	43	19	14	nasal	62	15	1	1	1	1
45	obtained	Female	167	85	31	16	nasal	56	43	1	1	1	1
77	obtained	Female	153	54	23	16	nasal	55	29	1	1	1	1
72	obtained	Male	169	78	27	16	nasal	57	35	1	1	1	1
51	obtained	Male	176	80	26	16	oral	55	20	1	1	1	1
53	obtained	Male	170	60	21	16	nasal	56	20	3	1	1	1
49	obtained	Female	160	49	19	16	nasal	55	16	1	1	1	1
32	obtained	Female	153	58	25	16	nasal	55	28	1	1	1	1
68	obtained	Male	167	73	26	14	oral	55	23	1	1	1	1
